# Supplementary material for: Marine Peptides from Solenocera crassicornis Are Associated with Improved Metabolic, Hepatic, and Intestinal Markers During Diet Normalization in HFD-Induced Obese Mice
Source: Nutrients. 2026 Jun 22;18(12):2029. doi: 10.3390/nu18122029 (PMC13305807; doi:10.3390/nu18122029)
Supplement: Supplementary file 1 [file nutrients-18-02029-s001.zip]

Archive with 1 entries (1 files):
- nutrients-4333082-supplementary.pdf
